# Supplementary material for: Altering the fatty acid profile of Yarrowia lipolytica to mimic cocoa butter by genetic engineering of desaturases
Source: Microb Cell Fact. 2022 Feb 19;21:25. doi: 10.1186/s12934-022-01748-x (PMC8857786; doi:10.1186/s12934-022-01748-x)
Supplement: Supplementary file 2 — Additional file 2. Raw data. [file 12934_2022_1748_MOESM2_ESM.xlsx]

## Sheet: Read me
	Tabel	Content
	(1)	Raw data that were used to calculate the Average and SE for Figure 2,3, and 4
	(2)	Mean and SE that are plotted in Figure 2,3, and 4
	(3)	Time course raw data that were used to calculate Mean and SE for Figure 5A
	(4)	Mean and SE of time course that were plotted in Figure 5A
	(5)	Raw data from SPE that where used to calculate Average and SE for Figure 5B
	(6)	Mean and SE from SPE that are plotted in Figure 5B
	(7)	Lipid class distribution calculation as shown in table of Figure 5B

## Sheet: (1) - Raw data Fig 2,3,4
										% of total FA
Run	No.	replicate	strain	OLE1	promoter_OLE1	promoter_Fad2	OD600	Biomass [mg/mL]	Lipid content [%]	C16:0	C16:1	C18:0	C18:1	C18:2
May2021	1	1	OKYL049	YlOLE1	pOLE1	pFAD2	42.8	24.8	48.912	19.5509	9.29934	9.95925	55.5253	5.66521
May2021	2	2	OKYL049	YlOLE1	pOLE1	pFAD2	43.6	25.2	54.2203	19.423	12.3111	8.31074	53.8562	6.09898
May2021	3	3	OKYL049	YlOLE1	pOLE1	pFAD2	41	24.9	48.6139	19.287	9.49951	9.93714	55.5884	5.68797
May2021	4	4	OKYL049	YlOLE1	pOLE1	pFAD2	38.2	24.3	50.3592	19.2438	9.75042	9.86769	55.3998	5.73824
May2021	5	1	OKYL057	GtOLE1	pOLE1	pFAD2	41.8	26.2	45.9444	25.3826	0.872695	10.8566	54.6042	8.28388
May2021	6	2	OKYL057	GtOLE1	pOLE1	pFAD2	36.2	23.8	45.419	25.1185	0.929497	9.07845	56.4681	8.40544
May2021	7	3	OKYL057	GtOLE1	pOLE1	pFAD2	38.6	25.5	31.6674	24.4903	0.921889	9.17203	57.191	8.22474
May2021	8	4	OKYL057	GtOLE1	pOLE1	pFAD2	37.2	24.9	43.6483	25.1364	0.922411	9.15238	56.4135	8.37528
May2021	9	1	OKYL056	RtOLE1	pOLE1	pFAD2	39	23.3	41.0053	27.6093	0.624405	20.0044	42.0441	9.71773
May2021	10	2	OKYL056	RtOLE1	pOLE1	pFAD2	36.4	23.6	42.2087	27.5351	0.726144	19.8502	41.9457	9.94284
May2021	11	3	OKYL056	RtOLE1	pOLE1	pFAD2	39.4	22.4	42.8585	27.2984	0.707324	20.0294	42.1355	9.82945
May2021	12	4	OKYL056	RtOLE1	pOLE1	pFAD2	38	23.4	42.8993	26.9245	0.769792	20.0848	42.6754	9.54552
May2021	13	1	OKYL059	AaOLE1	pOLE1	pFAD2	35.2	22.6	43.7526	23.4305	2.10681	8.62014	57.2304	8.61218
May2021	14	2	OKYL059	AaOLE1	pOLE1	pFAD2	35	24.1	44.4297	23.2654	2.46758	7.33794	58.3346	8.59451
May2021	15	3	OKYL059	AaOLE1	pOLE1	pFAD2	38	23.9	45.8958	23.2321	2.62181	7.21869	58.2695	8.65795
May2021	16	4	OKYL059	AaOLE1	pOLE1	pFAD2	37.8	22.5	48.6786	23.6211	2.69111	7.35138	57.4053	8.93115
May2021	17	1	OKYL060	RtOLE1	pRP30	pFAD2	15.5	11.3	17.1577	26.7008	1.02325	38.1943	12.634	21.4477
May2021	18	2	OKYL060	RtOLE1	pRP30	pFAD2	13.7	8.7	15.1354	26.8245	0.830171	39.388	10.1633	22.794
May2021	19	3	OKYL060	RtOLE1	pRP30	pFAD2	16.6	9.5	16.9942	26.0401	0.443163	41.1197	11.3786	21.0184
May2021	20	4	OKYL060	RtOLE1	pRP30	pFAD2	14.2	6.6	18.9216	25.9281	0.591041	40.6925	10.6755	22.1128
May2021	21	1	OKYL061	RtOLE1	pGAPDH	pFAD2	41	24	42.5104	26.814	0.790301	17.164	45.7535	9.47817
May2021	22	2	OKYL061	RtOLE1	pGAPDH	pFAD2	36.4	23.2	41.3304	27.1304	0.658044	18.4994	44.066	9.64611
May2021	23	3	OKYL061	RtOLE1	pGAPDH	pFAD2	39.8	24.1	44.2385	27.1188	0.817421	16.8236	45.345	9.8952
May2021	24	4	OKYL061	RtOLE1	pGAPDH	pFAD2	39	22.8	45.8377	27.8414	0.698849	18.0746	43.8709	9.51416
May2021	25	1	OKYL062	AaOLE1	pRP30	pFAD2	28	13.7	24.4517	26.5443	0.92014	34.1999	19.4865	18.8491
May2021	26	2	OKYL062	AaOLE1	pRP30	pFAD2	27.9	15.6	24.6142	27.3168	0.878008	33.339	19.6167	18.8495
May2021	27	3	OKYL062	AaOLE1	pRP30	pFAD2	29.8	18	26.3058	27.1391	0.663445	33.7095	20.8963	17.5917
May2021	28	4	OKYL062	AaOLE1	pRP30	pFAD2	25.9	14.5	23.4137	26.9957	1.02353	33.7229	19.8084	18.4494
May2021	29	1	OKYL063	AaOLE1	pGAPDH	pFAD2	40.4	21.5	43.8762	23.8485	2.2556	8.11519	57.0236	8.75709
May2021	30	2	OKYL063	AaOLE1	pGAPDH	pFAD2	42	23.3	45.4526	22.6412	2.64076	6.33403	60.1423	8.24173
May2021	31	3	OKYL063	AaOLE1	pGAPDH	pFAD2	41	22.4	44.4603	22.8657	2.40664	6.82435	59.8369	8.06638
May2021	32	4	OKYL063	AaOLE1	pGAPDH	pFAD2	39.6	24.4	55.1036	22.6388	3.31829	5.22871	60.3659	8.44828
May2021	33	1	OKYL064	YlOLE1	pOLE1	pRP30	39.6	23.4	55.502	20.1345	10.7979	8.83762	54.0906	6.13935
May2021	34	2	OKYL064	YlOLE1	pOLE1	pRP30	37	23.7	55.6133	19.9096	10.1602	9.62729	54.3921	5.91079
May2021	35	3	OKYL064	YlOLE1	pOLE1	pRP30	37.6	22.5	54.4048	19.9218	10.055	9.56987	54.412	6.0414
May2021	36	4	OKYL064	YlOLE1	pOLE1	pRP30	34	24.3	49.9297	19.7317	9.68839	9.90061	55.0789	5.60034
May2021	37	1	OKYL065	YlOLE1	pOLE1	pGAPDH	40.8	22.6	56.1663	22.3883	9.27148	10.5197	44.6653	13.1552
May2021	38	2	OKYL065	YlOLE1	pOLE1	pGAPDH	42.8	25.3	51.3753	22.1813	8.2423	11.1705	45.9367	12.4692
May2021	39	3	OKYL065	YlOLE1	pOLE1	pGAPDH	39	24.3	53.7076	22.3763	10.1004	9.86427	44.6434	13.0156
May2021	40	4	OKYL065	YlOLE1	pOLE1	pGAPDH	41.6	25.2	55.2478	22.6952	9.19891	10.3528	44.7309	13.0222
May2021	41	1	AOYL02	YlOLE1	pOLE1	deletion	39.2	20.3	55.0348	17.0239	10.6029	7.81937	64.4514	0.102473
May2021	42	2	AOYL02	YlOLE1	pOLE1	deletion	32.8	20.8	51.8031	16.7914	9.92541	8.49422	64.7512	0.037743
May2021	43	3	AOYL02	YlOLE1	pOLE1	deletion	403.2	21.9	50.3975	16.5589	8.45247	9.71611	65.2171	0.0553582
May2021	44	4	AOYL02	YlOLE1	pOLE1	deletion	39.4	18.8	50.4966	17.0241	9.12664	9.24382	64.5514	0.0540603
Ap2020	1	1	KSYL01	ChDes9-2	pRP30	deletion	11.7	5.4	6.89594	18.8214	1.06239	45.5582	33.9862	0.571888
Ap2020	2	2	KSYL01	ChDes9-2	pRP30	deletion	5.5	2.4	5.24771	15.5404	3.50271	50.6511	29.7739	0.531943
Ap2020	3	3	KSYL01	ChDes9-2	pRP30	deletion	10.4	4.3	9.0234	12.9563	1.33008	43.6984	41.8318	0.183339
Ap2020	4	4	KSYL01	ChDes9-2	pRP30	deletion	9.7	4.2	8.02625	13.5165	1.6118	47.4983	37.0371	0.336414
Ap2020	5	1	KSYL05	GtOLE1	pICL1	deletion	25.1	12.8	33.6869	14.9007	5.97591	10.0993	68.9989	0.0251824
Ap2020	6	2	KSYL05	GtOLE1	pICL1	deletion	29.6	19	43.5952	14.2372	7.58142	8.40262	69.7545	0.0242734
Ap2020	7	3	KSYL05	GtOLE1	pICL1	deletion	23.5	15.2	42.9314	15.0472	7.28974	8.60717	69.0212	0.0346702
Ap2020	8	4	KSYL05	GtOLE1	pICL1	deletion		13.6	32.7923	15.4536	6.56668	9.4078	68.5585	0.0134231
Ap2020	9	1	KSYL06	GtOLE1	pGAPDH	deletion	14.8	7.9	13.5134	20.8197	1.60298	33.9882	43.4362	0.152909
Ap2020	10	2	KSYL06	GtOLE1	pGAPDH	deletion	15.6	7.8	15.1335	20.1933	1.28418	35.5057	42.9604	0.0564289
Ap2020	11	3	KSYL06	GtOLE1	pGAPDH	deletion	18.9	9.3	16.6723	20.0627	1.25566	35.919	42.7146	0.0480275
Ap2020	12	4	KSYL06	GtOLE1	pGAPDH	deletion	17	11.3	16.6278	20.0346	1.39631	36.7706	41.7684	0.0300938
Ap2020	13	1	KSYL14	GtOLE1	pOLE1	deletion	21	13.3	26.9282	19.2083	0.953952	40.0258	39.8016	0.010324
Ap2020	14	2	KSYL14	GtOLE1	pOLE1	deletion	13.4	8.4	16.5122	20.4047	1.25391	37.3404	40.9514	0.0495616
Ap2020	15	3	KSYL14	GtOLE1	pOLE1	deletion	22	11.5	25.1728	20.241	1.05716	38.8571	39.8265	0.0182409
Ap2020	16	4	KSYL14	GtOLE1	pOLE1	deletion	7.8	6.6	11.647	21.9913	1.34821	35.559	40.9699	0.131616
Ap2020	17	1	KSYL07	RtOLE1	pRP30	deletion	6.3	3.3	9.40305	16.247	1.18323	54.6333	27.6902	0.24629
Ap2020	18	2	KSYL07	RtOLE1	pRP30	deletion	6.1	3.1	9.91784	17.7149	1.80115	55.7091	24.4175	0.357408
Ap2020	19	3	KSYL07	RtOLE1	pRP30	deletion	7.2	3.7	9.9214	17.1363	0.776098	53.9428	27.9936	0.151094
Ap2020	20	4	KSYL07	RtOLE1	pRP30	deletion	8.3	6	10.621	14.8278	0.878546	53.6898	30.5017	0.102159
Ap2020	21	1	KSYL08	RtOLE1	pICL1	deletion	32.4	14.2	35.8145	17.8043	0.606753	35.623	45.9516	0.0142687
Ap2020	22	2	KSYL08	RtOLE1	pICL1	deletion	28.5	16.2	30.4548	18.389	0.604927	35.5078	45.4751	0.0231201
Ap2020	23	3	KSYL08	RtOLE1	pICL1	deletion	28.1	16.5	32.3789	17.721	0.542672	35.6386	46.089	0.00879535
Ap2020	24	4	KSYL08	RtOLE1	pICL1	deletion	36	17.8	37.0667	17.6239	0.661042	33.4837	48.222	0.00929824
Ap2020	25	1	KSYL09	RtOLE1	pGAPDH	deletion	23.1	13	34.6967	19.303	0.667476	33.5476	46.4712	0.0106855
Ap2020	26	2	KSYL09	RtOLE1	pGAPDH	deletion	31.8	17.1	39.4669	18.9697	0.506316	25.3119	55.1872	0.024832
Ap2020	27	3	KSYL09	RtOLE1	pGAPDH	deletion	31.4	19	39.7825	18.6579	0.669513	22.3288	58.3335	0.0102931
Ap2020	28	4	KSYL09	RtOLE1	pGAPDH	deletion	17	12.7	30.4037	20.0265	0.683821	33.495	45.785	0.00972991
Ap2020	29	1	KSYL15	RtOLE1	pOLE1	deletion	23.7	15	32.8363	21.137	0.701717	33.0411	45.0798	0.0403404
Ap2020	30	2	KSYL15	RtOLE1	pOLE1	deletion	16.5	11.7	34.1858	20.5351	0.806467	35.1015	43.548	0.00901825
Ap2020	31	3	KSYL15	RtOLE1	pOLE1	deletion	30.5	17.4	40.8415	19.6416	0.567574	28.9865	50.7976	0.00669383
Ap2020	32	4	KSYL15	RtOLE1	pOLE1	deletion	22.4	13.9	37.3392	20.8597	0.75124	33.4395	44.9292	0.0203812
Ap2020	33	1	KSYL10	AaOLE1	pRP30	deletion	11.5	8.3	21.2221	16.6646	1.01603	48.3505	33.8808	0.0881251
Ap2020	34	2	KSYL10	AaOLE1	pRP30	deletion	19.8	12.1	22.2532	16.4068	1.02081	47.2016	35.3555	0.0152665
Ap2020	35	3	KSYL10	AaOLE1	pRP30	deletion	10	5.9	12.9722	18.8262	1.16981	44.0714	35.8102	0.122398
Ap2020	36	4	KSYL10	AaOLE1	pRP30	deletion	12.5	8.3	17.9908	16.9956	1.13542	48.2312	33.6019	0.0358782
Ap2020	37	1	KSYL11	AaOLE1	pICL1	deletion	20	12.3	21.6812	18.9429	1.18631	42.5916	37.2499	0.0292242
Ap2020	38	2	KSYL11	AaOLE1	pICL1	deletion	26.7	13.9	31.2666	18.306	1.00064	42.4386	38.2451	0.00964776
Ap2020	39	3	KSYL11	AaOLE1	pICL1	deletion	12.5	10.1	19.9173	18.922	1.29756	43.7174	36.0283	0.0348188
Ap2020	40	4	KSYL11	AaOLE1	pICL1	deletion	17.3	10.6	21.011	18.6261	1.16652	43.9018	36.283	0.0226283
Ap2020	41	1	KSYL12	AaOLE1	pGAPDH	deletion	22.4	13.1	28.7549	18.618	0.731201	23.6816	56.9584	0.010779
Ap2020	42	2	KSYL12	AaOLE1	pGAPDH	deletion	30.8	17.2	40.5089	16.7635	0.933899	15.1986	67.0952	0.00877659
Ap2020	43	3	KSYL12	AaOLE1	pGAPDH	deletion	20.4	13.2	27.3037	18.217	0.583994	24.6853	56.482	0.0316569
Ap2020	44	4	KSYL12	AaOLE1	pGAPDH	deletion	17.5	11.7	29.4586	18.4654	0.777108	25.2906	55.3983	0.0686624
Ap2020	45	1	KSYL16	AaOLE1	pOLE1	deletion	25.6	14.5	36.031	18.9032	0.71096	22.0974	58.279	0.0094879
Ap2020	46	2	KSYL16	AaOLE1	pOLE1	deletion	20.8	11.6	25.8027	18.1494	0.66878	28.5733	52.6008	0.00775118
Ap2020	47	3	KSYL16	AaOLE1	pOLE1	deletion	32.9	16.8	41.349	17.2877	1.04106	16.1989	65.465	0.00731232
Ap2020	48	4	KSYL16	AaOLE1	pOLE1	deletion	30	16.2	40.7969	16.8851	0.936907	17.2397	64.9262	0.0120449
Ap2020	49	1	AOYL02	YlOLE1	pOLE1	deletion	31	17.1	36.2841	14.5148	7.49591	9.89299	68.081	0.0153534
Ap2020	50	2	AOYL02	YlOLE1	pOLE1	deletion	45.2	18	42.5477	14.4982	8.11036	9.63246	67.7411	0.0178715
Ap2020	51	3	AOYL02	YlOLE1	pOLE1	deletion	28.6	15.4	38.3212	14.5776	7.18965	10.7705	67.4568	0.00542952
Ap2020	52	4	AOYL02	YlOLE1	pOLE1	deletion	25.1	14	34.0767	14.6784	6.89429	10.8947	67.5268	0.00592067
Ap2020	53	1	OKYL049	YlOLE1	pOLE1	pFAD2	38.7	14.8	58.1096	16.7465	7.85394	11.4105	57.7912	6.19796
Ap2020	54	2	OKYL049	YlOLE1	pOLE1	pFAD2	33.1	15.2	54.5128	16.6749	8.19143	11.1079	58.1373	5.88839
Ap2020	55	3	OKYL049	YlOLE1	pOLE1	pFAD2	35.5	15.4	56.0777	17.1472	8.55981	10.6113	58.1741	5.50754
Ap2020	56	4	OKYL049	YlOLE1	pOLE1	pFAD2	29	15.6	50.6587	16.7796	7.77525	11.6942	57.3814	6.36957
Ap2020	57	1	ST6512	YlOLE1	pOLE1	pFAD2	20.5	10.9	10.7174	16.1535	7.91986	7.73982	53.0089	15.1778
Ap2020	58	2	ST6512	YlOLE1	pOLE1	pFAD2	26	13.3	17.6048	15.0785	11.3477	5.54102	57.3146	10.7182
Ap2020	59	3	ST6512	YlOLE1	pOLE1	pFAD2	23.8	12.9	16.1682	15.6336	10.305	6.33034	56.1259	11.6053
Ap2020	60	4	ST6512	YlOLE1	pOLE1	pFAD2	17.6	10.1	11.734	15.699	8.39633	7.36298	54.2043	14.3374
Yuika 2nd run	5	1	KSYL15	RtOLE1	pOLE1	deletion	46.8	24.5	53.7989	22.4184	0.0928317	17.0478	60.441	0
Yuika 2nd run	6	2	KSYL15	RtOLE1	pOLE1	deletion	23.4	24.2	53.1728	21.8312	0.132976	17.047	60.9888	0
Yuika 2nd run	7	3	KSYL15	RtOLE1	pOLE1	deletion	48.8	22.5	52.5133	22.0546	0.109531	17.709	60.1268	0
Yuika 2nd run	8	4	KSYL15	RtOLE1	pOLE1	deletion	51.2	25	47.2587	20.6474	0.0310138	19.3915	59.9301	0
Yuika 2nd run	9	1	OKYL056	RtOLE1	pOLE1	pFAD2	42.2	24.1	47.9212	27.3645	0.115237	19.4132	46.036	7.0711
Yuika 2nd run	10	2	OKYL056	RtOLE1	pOLE1	pFAD2	31.6	23.6	51.575	27.7116	0.0792488	19.191	45.9517	7.06638
Yuika 2nd run	11	3	OKYL056	RtOLE1	pOLE1	pFAD2	42.2	23	58.3874	29.7522	0.226587	17.4662	45.1116	7.44338
Yuika 2nd run	12	4	OKYL056	RtOLE1	pOLE1	pFAD2	42.4	22.8	46.0316	24.2508	0.0452751	25.7658	44.1692	5.76888
Yuika 2nd run	13	1	YMYL01	RtOLE1	pOLE1	pRP30	27.4	24.7	47.2931	30.4764	0.0531442	19.6297	38.7905	11.0502
Yuika 2nd run	14	2	YMYL01	RtOLE1	pOLE1	pRP30	44.2	25.1	53.7026	30.7658	0.0881166	16.7729	39.8177	12.5555
Yuika 2nd run	15	3	YMYL01	RtOLE1	pOLE1	pRP30	44.6	24.1	46.4668	29.916	0.123022	19.3579	39.4537	11.1494
Yuika 2nd run	16	4	YMYL01	RtOLE1	pOLE1	pRP30	41.2	24.6	46.3775	30.2188	0.131754	19.0179	39.0039	11.6277
Yuika 2nd run	17	1	YMYL02	RtOLE1	pOLE1	pICL1	44.2	24	41.2953	24.0054	0.142166	25.5541	44.188	6.11039
Yuika 2nd run	18	2	YMYL02	RtOLE1	pOLE1	pICL1	41.8	25.2	45.6513	27.5412	0.0697951	20.9138	45.032	6.44324
Yuika 2nd run	19	3	YMYL02	RtOLE1	pOLE1	pICL1	53.6	24	52.8051	28.9371	0.118467	18.702	44.8015	7.44089
Yuika 2nd run	20	4	YMYL02	RtOLE1	pOLE1	pICL1	51.6	29.5	42.3923	28.8332	0.0829483	18.9918	44.6257	7.46639
Yuika 2nd run	21	1	YMYL03	RtOLE1	pOLE1	pGAPDH	54.8	24.7	46.6589	27.9418	0.0387019	22.3248	33.8457	15.8489
Yuika 2nd run	22	2	YMYL03	RtOLE1	pOLE1	pGAPDH	46.6	24.7	49.4315	29.3481	0.170693	19.2476	32.5401	18.6936
Yuika 2nd run	23	3	YMYL03	RtOLE1	pOLE1	pGAPDH	45.6	22.4	55.6941	32.0038	0.0366857	18.4022	31.4857	18.0717
Yuika 2nd run	24	4	YMYL03	RtOLE1	pOLE1	pGAPDH	20.6	23.8	42.9101	25.5264	0.0304493	26.3219	33.8718	14.2495
Yuika 2nd run	25	1	YMYL04	RtOLE1	pOLE1	pTEF1	49.6	22.9	44.6675	25.5989	0.107005	26.9015	34.4308	12.9619
Yuika 2nd run	26	2	YMYL04	RtOLE1	pOLE1	pTEF1	59.6	23.1	53.9833	30.8511	0.0854062	18.7278	33.9447	16.391
Yuika 2nd run	27	3	YMYL04	RtOLE1	pOLE1	pTEF1	42.6	22.8	50.6831	31.8307	0.0613345	19.2062	31.8977	17.004
Yuika 2nd run	28	4	YMYL04	RtOLE1	pOLE1	pTEF1	48.4	24.1	49.4189	31.8921	0.182998	18.3261	33.8569	15.7419
Yuika 2nd run	29	1	YMYL05	RtOLE1	pOLE1	pOLE1	49.8	23.7	47.0695	30.1375	0.111813	20.5166	35.6271	13.6071
Yuika 2nd run	30	2	YMYL05	RtOLE1	pOLE1	pOLE1	50.2	23.7	45.6826	26.8225	0.104215	23.4608	36.1495	13.463
Yuika 2nd run	31	3	YMYL05	RtOLE1	pOLE1	pOLE1	47.8	23.4	44.1208	25.8595	0.186227	26.7118	34.6966	12.5459
Yuika 2nd run	32	4	YMYL05	RtOLE1	pOLE1	pOLE1	39	23.3	44.5497	27.1288	0.0582933	23.7537	35.6732	13.386
Yuika 3rd run (average of 2 technical replicates)	1	1	OKYL049	YlOLE1	pOLE1	pFAD2	43	23.7	53.6119	16.0996	8.96591	8.66887	62.8418	3.42378
Yuika 3rd run (average of 2 technical replicates)	2	2	OKYL049	YlOLE1	pOLE1	pFAD2	41.8	23.4	48.1449	15.8322	8.64061	8.43581	63.8593	3.23206
Yuika 3rd run (average of 2 technical replicates)	3	3	OKYL049	YlOLE1	pOLE1	pFAD2	37.6	24.2	45.6348	15.6381	8.93759	8.33427	63.9299	3.16009
Yuika 3rd run (average of 2 technical replicates)	4	4	OKYL049	YlOLE1	pOLE1	pFAD2	36.4	23.7	43.9772	15.9012	9.12667	8.69827	62.9473	3.32654
Yuika 3rd run (average of 2 technical replicates)	5	1	KSYL15	RtOLE1	pOLE1	deletion	39.8	22.1	40.1156	17.2221	0.0375564	23.9982	58.7421	0
Yuika 3rd run (average of 2 technical replicates)	6	2	KSYL15	RtOLE1	pOLE1	deletion	36	22.1	39.6534	17.1709	0.0190762	23.9722	58.8378	0
Yuika 3rd run (average of 2 technical replicates)	7	3	KSYL15	RtOLE1	pOLE1	deletion	35.6	22.2	41.3412	17.1486	0.0348558	22.905	59.9115	0
Yuika 3rd run (average of 2 technical replicates)	9	1	OKYL056	RtOLE1	pOLE1	pFAD2	35.6	22.5	39.9539	23.5391	0.0305143	25.8476	44.5395	6.04326
Yuika 3rd run (average of 2 technical replicates)	10	2	OKYL056	RtOLE1	pOLE1	pFAD2	43	22.7	39.2844	23.5678	0.0339546	25.9333	44.4389	6.02601
Yuika 3rd run (average of 2 technical replicates)	11	3	OKYL056	RtOLE1	pOLE1	pFAD2	40	22.4	43.2227	23.7648	0.0355455	25.3312	44.7528	6.11568
Yuika 3rd run (average of 2 technical replicates)	12	4	OKYL056	RtOLE1	pOLE1	pFAD2	41	21.9	38.5886	24.0895	0.0686322	24.7228	44.9905	6.12865
Yuika 3rd run (average of 2 technical replicates)	13	1	YMYL01	RtOLE1	pOLE1	pRP30	34.2	22.5	39.0277	25.2629	0.0488045	25.6395	39.5007	9.54811
Yuika 3rd run (average of 2 technical replicates)	14	2	YMYL01	RtOLE1	pOLE1	pRP30	39.8	24.1	38.2335	25.0043	0.0561036	24.9058	40.1916	9.84218
Yuika 3rd run (average of 2 technical replicates)	15	3	YMYL01	RtOLE1	pOLE1	pRP30	44.4	21.9	40.9336	25.3473	0.0422339	24.5801	40.0489	9.98149
Yuika 3rd run (average of 2 technical replicates)	16	4	YMYL01	RtOLE1	pOLE1	pRP30	38.8	24.1	38.4973	25.2993	0.0393517	23.2615	40.9951	10.4048
Yuika 3rd run (average of 2 technical replicates)	17	1	YMYL02	RtOLE1	pOLE1	pICL1	38.2	22.4	40.1641	23.5761	0.0604363	25.1116	45.1423	6.10959
Yuika 3rd run (average of 2 technical replicates)	18	2	YMYL02	RtOLE1	pOLE1	pICL1	40.6	23.7	36.3088	23.5173	0.0278966	25.0938	45.1483	6.21275
Yuika 3rd run (average of 2 technical replicates)	19	3	YMYL02	RtOLE1	pOLE1	pICL1	37.8	23.1	40.9719	23.6419	0.041858	25.1107	45.2192	5.98633
Yuika 3rd run (average of 2 technical replicates)	20	4	YMYL02	RtOLE1	pOLE1	pICL1	43.2	22.9	40.5248	23.7016	0.0431942	25.1137	44.8399	6.30154
Yuika 3rd run (average of 2 technical replicates)	21	1	YMYL03	RtOLE1	pOLE1	pGAPDH	45.4	23.5	39.5013	26.1648	0.0307537	26.0053	32.9542	14.845
Yuika 3rd run (average of 2 technical replicates)	22	2	YMYL03	RtOLE1	pOLE1	pGAPDH	44.2	23.6	39.852	26.1423	0.042227	24.835	34.287	14.6935
Yuika 3rd run (average of 2 technical replicates)	23	3	YMYL03	RtOLE1	pOLE1	pGAPDH	45.4	23.7	40.718	26.0727	0.0188061	24.6573	34.2493	15.0019
Yuika 3rd run (average of 2 technical replicates)	24	4	YMYL03	RtOLE1	pOLE1	pGAPDH	41.2	24	40.3945	25.9676	0.0524399	24.155	34.7177	15.1072
Yuika 3rd run (average of 2 technical replicates)	25	1	YMYL04	RtOLE1	pOLE1	pTEF1	42.6	23.8	40.8522	25.7178	0.0347994	26.1015	34.4581	13.6879
Yuika 3rd run (average of 2 technical replicates)	26	2	YMYL04	RtOLE1	pOLE1	pTEF1	42	24	40.2397	26.1726	0.0521372	25.2776	34.8464	13.6512
Yuika 3rd run (average of 2 technical replicates)	27	3	YMYL04	RtOLE1	pOLE1	pTEF1	44.2	22.3	40.0358	26.22	0.0276983	26.2112	33.9396	13.6015
Yuika 3rd run (average of 2 technical replicates)	28	4	YMYL04	RtOLE1	pOLE1	pTEF1	49.8	23.3	41.3891	26.403	0.0521075	25.5275	34.2405	13.7769
Yuika 3rd run (average of 2 technical replicates)	29	1	YMYL05	RtOLE1	pOLE1	pOLE1	45.6	24	39.2506	25.9789	0.0500326	25.1101	36.8417	12.0193
Yuika 3rd run (average of 2 technical replicates)	30	2	YMYL05	RtOLE1	pOLE1	pOLE1	43.4	22.3	39.9329	26.4609	0.0368843	25.6045	35.4751	12.4226
Yuika 3rd run (average of 2 technical replicates)	31	3	YMYL05	RtOLE1	pOLE1	pOLE1	32.8	22.6	40.2531	25.8437	0.0184964	25.3864	36.2424	12.5091
Yuika 3rd run (average of 2 technical replicates)	32	4	YMYL05	RtOLE1	pOLE1	pOLE1	55.4	23.3	41.009	25.808	0.0224044	24.9509	37.0563	12.1623
29.04.2020		1	OKYL056	RtOLE1	pOLE1	pFAD2		19	48.9921	24.1669	0.131011	28.4824	38.5223	8.69739
29.04.2020		2	OKYL056	RtOLE1	pOLE1	pFAD2		18.4	44.6816	24.2291	0.105434	30.6519	36.1194	8.89415
29.04.2020		3	OKYL056	RtOLE1	pOLE1	pFAD2		14.8	41.9523	24.4458	0.120129	35.7315	29.6907	10.0118
29.04.2020		1	OKYL049	YlOLE1	pOLE1	pFAD2		21.3	45.8213	16.3172	8.08099	10.0983	60.0877	5.41584
29.04.2020		2	OKYL049	YlOLE1	pOLE1	pFAD2		19.5	43.7119	16.7866	7.71797	10.6406	58.9557	5.89915
29.04.2020		3	OKYL049	YlOLE1	pOLE1	pFAD2		20	42.5402	16.9913	8.25312	9.32694	60.1355	5.29317
29.04.2020		1	KSYL15	RtOLE1	pOLE1	deletion		18	39.503	21.1641	0.142067	30.265	48.4173	0.0114576
29.04.2020		2	KSYL15	RtOLE1	pOLE1	deletion		16.7	37.8471	20.5849	0.120275	32.0285	47.2495	0.016873
29.04.2020		3	KSYL15	RtOLE1	pOLE1	deletion		21.5	39.7784	19.8177	0.114341	23.6221	56.4262	0.0196895
LPR11 - Konzock et al 2020 *		1	OKYL029	yYlOLE1	pOLE1	pFAD2	21.4	13.1	23.9824	14.876	11.5906	4.81696	54.6104	14.106
LPR11 - Konzock et al 2020 *		2	OKYL029	yYlOLE1	pOLE1	pFAD2	19.2	13.5	20.3573	14.878	11.201	5.91548	53.8185	14.1871
LPR11 - Konzock et al 2020 *		3	OKYL029	yYlOLE1	pOLE1	pFAD2	21.4	14	20.5546	14.5974	11.2289	5.72171	54.8385	13.6135
* Konzock et al 2021 - https://www.ncbi.nlm.nih.gov/pmc/articles/PMC7122783/pdf/pone.0231161.pdf

## Sheet: (2) - Mean+SE Fig 2,3,4
strain	fatty_acid	mean	SE	OLE1	promoter_OLE1	promoter_Fad2
AOYL02	Biomass [mg/mL]	18.2875	0.962593	YlOLE1	pOLE1	deletion
AOYL02	C16:0	15.7084	0.434795	YlOLE1	pOLE1	deletion
AOYL02	C16:1	8.4747	0.468645	YlOLE1	pOLE1	deletion
AOYL02	C18:0	9.55802	0.369672	YlOLE1	pOLE1	deletion
AOYL02	C18:1	66.2221	0.568352	YlOLE1	pOLE1	deletion
AOYL02	C18:2	0.0367762	0.0117352	YlOLE1	pOLE1	deletion
AOYL02	Lipid content [%]	44.8702	2.84133	YlOLE1	pOLE1	deletion
KSYL01	Biomass [mg/mL]	4.075	0.620987	ChDes9-2	pRP30	deletion
KSYL01	C16:0	15.2086	1.32597	ChDes9-2	pRP30	deletion
KSYL01	C16:1	1.87675	0.553471	ChDes9-2	pRP30	deletion
KSYL01	C18:0	46.8515	1.48519	ChDes9-2	pRP30	deletion
KSYL01	C18:1	35.6572	2.54026	ChDes9-2	pRP30	deletion
KSYL01	C18:2	0.405896	0.0902776	ChDes9-2	pRP30	deletion
KSYL01	Lipid content [%]	7.29833	0.809973	ChDes9-2	pRP30	deletion
KSYL05	Biomass [mg/mL]	15.15	1.37689	GtOLE1	pICL1	deletion
KSYL05	C16:0	14.9097	0.252833	GtOLE1	pICL1	deletion
KSYL05	C16:1	6.85344	0.362009	GtOLE1	pICL1	deletion
KSYL05	C18:0	9.12922	0.389349	GtOLE1	pICL1	deletion
KSYL05	C18:1	69.0833	0.247809	GtOLE1	pICL1	deletion
KSYL05	C18:2	0.0243873	0.00434546	GtOLE1	pICL1	deletion
KSYL05	Lipid content [%]	38.2515	2.90252	GtOLE1	pICL1	deletion
KSYL06	Biomass [mg/mL]	9.075	0.816879	GtOLE1	pGAPDH	deletion
KSYL06	C16:0	20.2776	0.183997	GtOLE1	pGAPDH	deletion
KSYL06	C16:1	1.38479	0.0788124	GtOLE1	pGAPDH	deletion
KSYL06	C18:0	35.5459	0.582169	GtOLE1	pGAPDH	deletion
KSYL06	C18:1	42.7199	0.350739	GtOLE1	pGAPDH	deletion
KSYL06	C18:2	0.0718649	0.0275673	GtOLE1	pGAPDH	deletion
KSYL06	Lipid content [%]	15.4867	0.748688	GtOLE1	pGAPDH	deletion
KSYL07	Biomass [mg/mL]	4.025	0.670044	RtOLE1	pRP30	deletion
KSYL07	C16:0	16.4815	0.628476	RtOLE1	pRP30	deletion
KSYL07	C16:1	1.15976	0.230618	RtOLE1	pRP30	deletion
KSYL07	C18:0	54.4938	0.451508	RtOLE1	pRP30	deletion
KSYL07	C18:1	27.6508	1.24837	RtOLE1	pRP30	deletion
KSYL07	C18:2	0.214238	0.0563279	RtOLE1	pRP30	deletion
KSYL07	Lipid content [%]	9.96583	0.250046	RtOLE1	pRP30	deletion
KSYL08	Biomass [mg/mL]	16.175	0.744284	RtOLE1	pICL1	deletion
KSYL08	C16:0	17.8846	0.172133	RtOLE1	pICL1	deletion
KSYL08	C16:1	0.603849	0.0241923	RtOLE1	pICL1	deletion
KSYL08	C18:0	35.0633	0.52732	RtOLE1	pICL1	deletion
KSYL08	C18:1	46.4344	0.610192	RtOLE1	pICL1	deletion
KSYL08	C18:2	0.0138706	0.00332135	RtOLE1	pICL1	deletion
KSYL08	Lipid content [%]	33.9287	1.52404	RtOLE1	pICL1	deletion
KSYL09	Biomass [mg/mL]	15.45	1.55161	RtOLE1	pGAPDH	deletion
KSYL09	C16:0	19.2393	0.293598	RtOLE1	pGAPDH	deletion
KSYL09	C16:1	0.631782	0.0419796	RtOLE1	pGAPDH	deletion
KSYL09	C18:0	28.6708	2.86589	RtOLE1	pGAPDH	deletion
KSYL09	C18:1	51.4442	3.13887	RtOLE1	pGAPDH	deletion
KSYL09	C18:2	0.0138851	0.00365421	RtOLE1	pGAPDH	deletion
KSYL09	Lipid content [%]	36.0874	2.22323	RtOLE1	pGAPDH	deletion
KSYL10	Biomass [mg/mL]	8.65	1.2816	AaOLE1	pRP30	deletion
KSYL10	C16:0	17.2233	0.54772	AaOLE1	pRP30	deletion
KSYL10	C16:1	1.08552	0.0393823	AaOLE1	pRP30	deletion
KSYL10	C18:0	46.9637	0.997986	AaOLE1	pRP30	deletion
KSYL10	C18:1	34.6621	0.542629	AaOLE1	pRP30	deletion
KSYL10	C18:2	0.0654169	0.0244099	AaOLE1	pRP30	deletion
KSYL10	Lipid content [%]	18.6096	2.08696	AaOLE1	pRP30	deletion
KSYL11	Biomass [mg/mL]	11.725	0.86446	AaOLE1	pICL1	deletion
KSYL11	C16:0	18.6992	0.149707	AaOLE1	pICL1	deletion
KSYL11	C16:1	1.16276	0.0612532	AaOLE1	pICL1	deletion
KSYL11	C18:0	43.1624	0.376868	AaOLE1	pICL1	deletion
KSYL11	C18:1	36.9516	0.505108	AaOLE1	pICL1	deletion
KSYL11	C18:2	0.0240798	0.00541742	AaOLE1	pICL1	deletion
KSYL11	Lipid content [%]	23.469	2.6245	AaOLE1	pICL1	deletion
KSYL12	Biomass [mg/mL]	13.8	1.18392	AaOLE1	pGAPDH	deletion
KSYL12	C16:0	18.016	0.425579	AaOLE1	pGAPDH	deletion
KSYL12	C16:1	0.756551	0.0720493	AaOLE1	pGAPDH	deletion
KSYL12	C18:0	22.214	2.3619	AaOLE1	pGAPDH	deletion
KSYL12	C18:1	58.9835	2.72354	AaOLE1	pGAPDH	deletion
KSYL12	C18:2	0.0299687	0.0138967	AaOLE1	pGAPDH	deletion
KSYL12	Lipid content [%]	31.5065	3.03413	AaOLE1	pGAPDH	deletion
KSYL14	Biomass [mg/mL]	9.95	1.50693	GtOLE1	pOLE1	deletion
KSYL14	C16:0	20.4613	0.574658	GtOLE1	pOLE1	deletion
KSYL14	C16:1	1.15331	0.0899511	GtOLE1	pOLE1	deletion
KSYL14	C18:0	37.9456	0.966967	GtOLE1	pOLE1	deletion
KSYL14	C18:1	40.3874	0.331042	GtOLE1	pOLE1	deletion
KSYL14	C18:2	0.0524357	0.0277196	GtOLE1	pOLE1	deletion
KSYL14	Lipid content [%]	20.065	3.61336	GtOLE1	pOLE1	deletion
KSYL15	Biomass [mg/mL]	19.7714	1.1413	RtOLE1	pOLE1	deletion
KSYL15	C16:0	20.1595	0.477601	RtOLE1	pOLE1	deletion
KSYL15	C16:1	0.261537	0.0798916	RtOLE1	pOLE1	deletion
KSYL15	C18:0	25.6111	1.73072	RtOLE1	pOLE1	deletion
KSYL15	C18:1	53.959	1.82748	RtOLE1	pOLE1	deletion
KSYL15	C18:2	0.00888954	0.00320215	RtOLE1	pOLE1	deletion
KSYL15	Lipid content [%]	42.1561	1.82759	RtOLE1	pOLE1	deletion
KSYL16	Biomass [mg/mL]	14.775	1.16503	AaOLE1	pOLE1	deletion
KSYL16	C16:0	17.8064	0.450774	AaOLE1	pOLE1	deletion
KSYL16	C16:1	0.839426	0.0893411	AaOLE1	pOLE1	deletion
KSYL16	C18:0	21.0273	2.82468	AaOLE1	pOLE1	deletion
KSYL16	C18:1	60.3177	3.04741	AaOLE1	pOLE1	deletion
KSYL16	C18:2	0.00914908	0.00107349	AaOLE1	pOLE1	deletion
KSYL16	Lipid content [%]	35.9949	3.60101	AaOLE1	pOLE1	deletion
OKYL029	Biomass [mg/mL]	13.5333	0.260342	yYlOLE1	pOLE1	pFAD2
OKYL029	C16:0	14.7838	0.0931867	yYlOLE1	pOLE1	pFAD2
OKYL029	C16:1	11.3402	0.125498	yYlOLE1	pOLE1	pFAD2
OKYL029	C18:0	5.48472	0.338531	yYlOLE1	pOLE1	pFAD2
OKYL029	C18:1	54.4225	0.309096	yYlOLE1	pOLE1	pFAD2
OKYL029	C18:2	13.9689	0.179234	yYlOLE1	pOLE1	pFAD2
OKYL029	Lipid content [%]	21.6315	1.17687	yYlOLE1	pOLE1	pFAD2
OKYL049	Biomass [mg/mL]	21.0667	1.03425	YlOLE1	pOLE1	pFAD2
OKYL049	C16:0	17.2279	0.364181	YlOLE1	pOLE1	pFAD2
OKYL049	C16:1	8.86424	0.296378	YlOLE1	pOLE1	pFAD2
OKYL049	C18:0	9.80679	0.295511	YlOLE1	pOLE1	pFAD2
OKYL049	C18:1	58.9741	0.843355	YlOLE1	pOLE1	pFAD2
OKYL049	C18:2	5.12697	0.305876	YlOLE1	pOLE1	pFAD2
OKYL049	Lipid content [%]	49.6604	1.2484	YlOLE1	pOLE1	pFAD2
OKYL056	Biomass [mg/mL]	21.86	0.652453	RtOLE1	pOLE1	pFAD2
OKYL056	C16:0	25.75	0.525578	RtOLE1	pOLE1	pFAD2
OKYL056	C16:1	0.254616	0.0743652	RtOLE1	pOLE1	pFAD2
OKYL056	C18:0	23.9004	1.31931	RtOLE1	pOLE1	pFAD2
OKYL056	C18:1	42.2082	1.14067	RtOLE1	pOLE1	pFAD2
OKYL056	C18:2	7.88681	0.433161	RtOLE1	pOLE1	pFAD2
OKYL056	Lipid content [%]	44.6375	1.36373	RtOLE1	pOLE1	pFAD2
OKYL057	Biomass [mg/mL]	25.1	0.508265	GtOLE1	pOLE1	pFAD2
OKYL057	C16:0	25.032	0.190332	GtOLE1	pOLE1	pFAD2
OKYL057	C16:1	0.911623	0.0130914	GtOLE1	pOLE1	pFAD2
OKYL057	C18:0	9.56486	0.431041	GtOLE1	pOLE1	pFAD2
OKYL057	C18:1	56.1692	0.550932	GtOLE1	pOLE1	pFAD2
OKYL057	C18:2	8.32233	0.0415477	GtOLE1	pOLE1	pFAD2
OKYL057	Lipid content [%]	41.6698	3.37009	GtOLE1	pOLE1	pFAD2
OKYL059	Biomass [mg/mL]	23.275	0.42106	AaOLE1	pOLE1	pFAD2
OKYL059	C16:0	23.3872	0.0892052	AaOLE1	pOLE1	pFAD2
OKYL059	C16:1	2.47183	0.130331	AaOLE1	pOLE1	pFAD2
OKYL059	C18:0	7.63204	0.330714	AaOLE1	pOLE1	pFAD2
OKYL059	C18:1	57.81	0.286658	AaOLE1	pOLE1	pFAD2
OKYL059	C18:2	8.69895	0.0785469	AaOLE1	pOLE1	pFAD2
OKYL059	Lipid content [%]	45.6892	1.09223	AaOLE1	pOLE1	pFAD2
OKYL060	Biomass [mg/mL]	9.025	0.974145	RtOLE1	pRP30	pFAD2
OKYL060	C16:0	26.3734	0.227309	RtOLE1	pRP30	pFAD2
OKYL060	C16:1	0.721907	0.128243	RtOLE1	pRP30	pFAD2
OKYL060	C18:0	39.8486	0.663114	RtOLE1	pRP30	pFAD2
OKYL060	C18:1	11.2129	0.535203	RtOLE1	pRP30	pFAD2
OKYL060	C18:2	21.8432	0.388734	RtOLE1	pRP30	pFAD2
OKYL060	Lipid content [%]	17.0522	0.773696	RtOLE1	pRP30	pFAD2
OKYL061	Biomass [mg/mL]	23.525	0.314576	RtOLE1	pGAPDH	pFAD2
OKYL061	C16:0	27.2262	0.217775	RtOLE1	pGAPDH	pFAD2
OKYL061	C16:1	0.741154	0.0375601	RtOLE1	pGAPDH	pFAD2
OKYL061	C18:0	17.6404	0.389514	RtOLE1	pGAPDH	pFAD2
OKYL061	C18:1	44.7589	0.465595	RtOLE1	pGAPDH	pFAD2
OKYL061	C18:2	9.63341	0.0944333	RtOLE1	pGAPDH	pFAD2
OKYL061	Lipid content [%]	43.4792	0.987211	RtOLE1	pGAPDH	pFAD2
OKYL062	Biomass [mg/mL]	15.45	0.934969	AaOLE1	pRP30	pFAD2
OKYL062	C16:0	26.999	0.165157	AaOLE1	pRP30	pFAD2
OKYL062	C16:1	0.871281	0.0757233	AaOLE1	pRP30	pFAD2
OKYL062	C18:0	33.7428	0.176415	AaOLE1	pRP30	pFAD2
OKYL062	C18:1	19.952	0.321649	AaOLE1	pRP30	pFAD2
OKYL062	C18:2	18.4349	0.296474	AaOLE1	pRP30	pFAD2
OKYL062	Lipid content [%]	24.6963	0.598747	AaOLE1	pRP30	pFAD2
OKYL063	Biomass [mg/mL]	22.9	0.620484	AaOLE1	pGAPDH	pFAD2
OKYL063	C16:0	22.9985	0.288275	AaOLE1	pGAPDH	pFAD2
OKYL063	C16:1	2.65532	0.234763	AaOLE1	pGAPDH	pFAD2
OKYL063	C18:0	6.62557	0.598241	AaOLE1	pGAPDH	pFAD2
OKYL063	C18:1	59.3422	0.78043	AaOLE1	pGAPDH	pFAD2
OKYL063	C18:2	8.37837	0.148417	AaOLE1	pGAPDH	pFAD2
OKYL063	Lipid content [%]	47.2232	2.64687	AaOLE1	pGAPDH	pFAD2
OKYL064	Biomass [mg/mL]	23.475	0.375	YlOLE1	pOLE1	pRP30
OKYL064	C16:0	19.9244	0.0824027	YlOLE1	pOLE1	pRP30
OKYL064	C16:1	10.1754	0.230845	YlOLE1	pOLE1	pRP30
OKYL064	C18:0	9.48385	0.227169	YlOLE1	pOLE1	pRP30
OKYL064	C18:1	54.4934	0.208564	YlOLE1	pOLE1	pRP30
OKYL064	C18:2	5.92297	0.117292	YlOLE1	pOLE1	pRP30
OKYL064	Lipid content [%]	53.8625	1.33896	YlOLE1	pOLE1	pRP30
OKYL065	Biomass [mg/mL]	24.35	0.625167	YlOLE1	pOLE1	pGAPDH
OKYL065	C16:0	22.4103	0.106149	YlOLE1	pOLE1	pGAPDH
OKYL065	C16:1	9.20327	0.380019	YlOLE1	pOLE1	pGAPDH
OKYL065	C18:0	10.4768	0.269822	YlOLE1	pOLE1	pGAPDH
OKYL065	C18:1	44.9941	0.314753	YlOLE1	pOLE1	pGAPDH
OKYL065	C18:2	12.9156	0.152229	YlOLE1	pOLE1	pGAPDH
OKYL065	Lipid content [%]	54.1243	1.04732	YlOLE1	pOLE1	pGAPDH
ST6512	Biomass [mg/mL]	11.8	0.772442	YlOLE1	pOLE1	pFAD2
ST6512	C16:0	15.6411	0.220337	YlOLE1	pOLE1	pFAD2
ST6512	C16:1	9.49222	0.805023	YlOLE1	pOLE1	pFAD2
ST6512	C18:0	6.74354	0.499421	YlOLE1	pOLE1	pFAD2
ST6512	C18:1	55.1634	0.962449	YlOLE1	pOLE1	pFAD2
ST6512	C18:2	12.9597	1.06759	YlOLE1	pOLE1	pFAD2
ST6512	Lipid content [%]	14.0561	1.67314	YlOLE1	pOLE1	pFAD2
YMYL01	Biomass [mg/mL]	23.8875	0.392991	RtOLE1	pOLE1	pRP30
YMYL01	C16:0	27.7863	0.971081	RtOLE1	pOLE1	pRP30
YMYL01	C16:1	0.0728163	0.0130428	RtOLE1	pOLE1	pRP30
YMYL01	C18:0	21.6457	1.17829	RtOLE1	pOLE1	pRP30
YMYL01	C18:1	39.7253	0.248619	RtOLE1	pOLE1	pRP30
YMYL01	C18:2	10.7699	0.359941	RtOLE1	pOLE1	pRP30
YMYL01	Lipid content [%]	43.8165	1.95537	RtOLE1	pOLE1	pRP30
YMYL02	Biomass [mg/mL]	24.35	0.794849	RtOLE1	pOLE1	pICL1
YMYL02	C16:0	25.4692	0.882723	RtOLE1	pOLE1	pICL1
YMYL02	C16:1	0.0733452	0.0140216	RtOLE1	pOLE1	pICL1
YMYL02	C18:0	23.0739	1.0618	RtOLE1	pOLE1	pICL1
YMYL02	C18:1	44.8746	0.121738	RtOLE1	pOLE1	pICL1
YMYL02	C18:2	6.50889	0.211784	RtOLE1	pOLE1	pICL1
YMYL02	Lipid content [%]	42.5142	1.73005	RtOLE1	pOLE1	pICL1
YMYL03	Biomass [mg/mL]	23.8	0.259119	RtOLE1	pOLE1	pGAPDH
YMYL03	C16:0	27.3959	0.798603	RtOLE1	pOLE1	pGAPDH
YMYL03	C16:1	0.0525946	0.0172223	RtOLE1	pOLE1	pGAPDH
YMYL03	C18:0	23.2436	1.05827	RtOLE1	pOLE1	pGAPDH
YMYL03	C18:1	33.4939	0.382616	RtOLE1	pOLE1	pGAPDH
YMYL03	C18:2	15.8139	0.585412	RtOLE1	pOLE1	pGAPDH
YMYL03	Lipid content [%]	44.3951	2.04624	RtOLE1	pOLE1	pGAPDH
YMYL04	Biomass [mg/mL]	23.2875	0.224752	RtOLE1	pOLE1	pTEF1
YMYL04	C16:0	28.0858	1.01704	RtOLE1	pOLE1	pTEF1
YMYL04	C16:1	0.0754357	0.0178694	RtOLE1	pOLE1	pTEF1
YMYL04	C18:0	23.2849	1.3401	RtOLE1	pOLE1	pTEF1
YMYL04	C18:1	33.9519	0.316167	RtOLE1	pOLE1	pTEF1
YMYL04	C18:2	14.602	0.540849	RtOLE1	pOLE1	pTEF1
YMYL04	Lipid content [%]	45.1587	1.93639	RtOLE1	pOLE1	pTEF1
YMYL05	Biomass [mg/mL]	23.2875	0.203046	RtOLE1	pOLE1	pOLE1
YMYL05	C16:0	26.755	0.514145	RtOLE1	pOLE1	pOLE1
YMYL05	C16:1	0.0735457	0.020212	RtOLE1	pOLE1	pOLE1
YMYL05	C18:0	24.4369	0.667429	RtOLE1	pOLE1	pOLE1
YMYL05	C18:1	35.9702	0.271193	RtOLE1	pOLE1	pOLE1
YMYL05	C18:2	12.7644	0.220879	RtOLE1	pOLE1	pOLE1
YMYL05	Lipid content [%]	42.7335	1.0507	RtOLE1	pOLE1	pOLE1

## Sheet: (3) - Fig 5 Time course
						Nominized, FA [µg]/culture [ml]							% of total FA
Sample	Time (h)	Flask	Strain	OD 600	biomass (mg/ml culture)	C16:0	C16:1	C18:0	C18:1	C18:2	Sum of FA	Lipid content	C16:0	C16:1	C18:0	C18:1	C18:2
1	10	1	OKYL049	0.56	0.6	4.36479	2.42919	1.2223	9.41979	8.21757	25.6536	4.27561	17.0143	9.46919	4.76461	36.7191	32.0328
2	10	2	OKYL049	0.64	0.533333	3.78256	2.28286	1.48737	10.252	8.83825	26.6431	4.99557	14.1972	8.5683	5.58257	38.4791	33.1728
3	10	3	OKYL049	0.51	0.473333	3.16575	2.16281	1.34708	8.84794	6.94952	22.4731	4.74784	14.0868	9.62401	5.99418	39.3713	30.9237
4	10	4	OKYL049	0.57	0.586667	4.2575	2.99726	1.36003	12.8723	10.6021	32.0891	5.46974	13.2677	9.34041	4.23828	40.1142	33.0394
5	10	5	KSYL15	0.5	0.386667	1.6116	0.117497	0.743984	13.2973	0	15.7704	4.07854	10.2192	0.74505	4.71761	84.3182	0
6	10	6	KSYL15	0.427	0.346667	1.36516	0.159108	0.591809	10.2995	0	12.4156	3.58142	10.9955	1.28152	4.76665	82.9563	0
7	10	7	KSYL15	0.43	0.406667	2.12898	0.295507	0.942706	13.7983	0	17.1655	4.22103	12.4027	1.72151	5.49186	80.3839	0
8	10	8	KSYL15	0.44	0.426667	2.1298	0.21298	0.609482	17.5275	0	20.4797	4.79994	10.3995	1.03995	2.97603	85.5845	0
9	10	9	OKYL056	0.61	0.54	6.53873	0.34789	2.07099	16.211	13.9544	39.1231	7.24501	16.7132	0.88922	5.29352	41.436	35.668
10	10	10	OKYL056	0.43	0.386667	4.0111	0.36619	0.713874	9.69509	9.05737	23.8436	6.16646	16.8225	1.5358	2.99398	40.6611	37.9865
11	10	12	OKYL056	0.46	0.493333	3.92251	0.246712	0.87644	9.19273	9.23976	23.4782	4.75909	16.7071	1.05081	3.733	39.1544	39.3547
12	14	1	OKYL049	2.21	1.60667	13.8556	8.08386	6.23753	58.6336	26.4495	113.26	7.04938	12.2335	7.13744	5.50727	51.769	23.3529
13	14	2	OKYL049	2.29	1.74667	16.2481	9.12033	7.95144	73.279	28.3246	134.923	7.72462	12.0425	6.75963	5.8933	54.3115	20.9931
14	14	3	OKYL049	1.91	1.49333	11.7106	9.4066	4.14874	46.7044	22.1853	94.1556	6.30506	12.4375	9.99049	4.40626	49.6034	23.5623
15	14	4	OKYL049	2.16	1.50667	14.468	9.09053	5.86775	52.5448	23.0838	105.055	6.97267	13.7719	8.65313	5.58542	50.0165	21.9731
16	14	5	KSYL15	2.11	1.48667	8.51188	0.057374	4.97852	81.5612	0	95.1089	6.39746	8.94961	0.0603245	5.23455	85.7555	0
17	14	6	KSYL15	1.45	1.34667	7.00114	0.191752	2.34951	67.2991	0	76.8415	5.70605	9.11115	0.249543	3.05761	87.5817	0
18	14	7	KSYL15	1.78	1.4	13.27	0.182734	3.80241	126.153	0	143.408	10.2434	9.25328	0.127422	2.65146	87.9678	0
19	14	8	KSYL15	1.82	1.44667	8.69729	0.264052	3.48422	92.5057	0	104.951	7.2547	8.28698	0.251595	3.31985	88.1416	0
20	14	9	OKYL056	2.1	1.46667	12.0648	0.507809	3.00299	50.6911	25.0915	91.3583	6.22897	13.2061	0.555843	3.28705	55.4861	27.4649
21	14	10	OKYL056	1.53	1.26	7.83911	0.575267	1.54026	34.4583	22.1874	66.6003	5.28574	11.7704	0.86376	2.31269	51.7389	33.3143
22	14	12	OKYL056	1.94	1.54	11.3754	0.302756	2.99759	47.2278	24.1492	86.0528	5.58785	13.2191	0.351826	3.48343	54.8824	28.0632
23	18	1	OKYL049	4.28	3.11	28.4267	17.6462	18.0725	125.948	35.0876	225.181	7.24055	12.6239	7.83643	8.02576	55.932	15.5819
24	18	2	OKYL049	5.14	3.3	29.1935	16.6078	18.3228	129.531	33.8517	227.506	6.89413	12.8319	7.29993	8.05374	56.935	14.8794
25	18	3	OKYL049	4.24	2.85	21.5686	17.7516	10.3283	97.9536	32.4913	180.093	6.31906	11.9763	9.85687	5.73496	54.3905	18.0414
26	18	4	OKYL049	4.62	3.14	25.5631	15.7494	15.377	106.391	32.2387	195.319	6.22036	13.0878	8.0634	7.87273	54.4704	16.5056
27	18	5	KSYL15	4.7	2.92	39.9482	0.451497	30.1259	203.902	0	278.544	9.53918	14.3418	0.162092	10.8155	73.2028	0
28	18	6	KSYL15	4.22	2.68	18.4424	1.98576	8.18382	170.711	0	199.323	7.43741	9.25256	0.996252	4.10582	85.6454	0
30	18	8	KSYL15	4.62	2.98	21.5899	1.46832	12.2755	160.482	0	195.816	6.571	11.0256	0.749849	6.26889	81.9557	0
31	18	9	OKYL056	4.34	3.1	23.7717	1.51037	12.0226	106.86	35.727	179.892	5.80296	13.2145	0.839599	6.68323	59.4025	19.8603
32	18	10	OKYL056	3.64	2.52	21.9833	2.17727	4.78272	97.2355	43.4753	169.654	6.73231	12.9577	1.28336	2.8191	57.314	25.6258
33	18	12	OKYL056	4.12	2.97	26.2287	1.71463	10.5815	111.522	43.3526	193.399	6.51176	13.562	0.886575	5.47132	57.6641	22.4161
34	24	1	OKYL049	8.6	5.78	58.7712	27.8307	57.324	254.224	37.3316	435.482	7.53428	13.4957	6.39079	13.1634	58.3777	8.57247
35	24	2	OKYL049	9.3	5.7	60.9535	26.3087	57.0293	242.795	35.41	422.496	7.41222	14.427	6.22697	13.4982	57.4667	8.38114
36	24	3	OKYL049	7.9	5.36	45.4752	31.4258	31.8428	221.132	36.6364	366.512	6.83791	12.4076	8.57428	8.68807	60.3341	9.99595
37	24	4	OKYL049	8.3	6.02	58.1957	27.5174	49.2679	230.249	38.0971	403.327	6.69979	14.4289	6.8226	12.2154	57.0874	9.44569
38	24	5	KSYL15	8.15	4.52	50.6008	2.69329	60.2856	188.228	0	301.808	6.67717	16.7659	0.892385	19.9748	62.3669	0
39	24	6	KSYL15	8	4.96	45.0465	2.43262	37.2568	296.037	0	380.773	7.67687	11.8303	0.638865	9.78454	77.7463	0
41	24	8	KSYL15	8.7	5.26	50.6479	2.27177	59.2322	277.034	0	389.186	7.39897	13.0138	0.583724	15.2195	71.183	0
42	24	9	OKYL056	7.9	5.32	50.84	2.56175	54.3984	186.775	41.084	335.66	6.30939	15.1463	0.763197	16.2064	55.6443	12.2398
43	24	10	OKYL056	7.15	4.98	53.6352	5.31592	22.9865	236.348	58.2308	376.516	7.56057	14.2451	1.41187	6.10505	62.7723	15.4657
44	24	12	OKYL056	8.15	5.5	53.913	2.43312	48.3163	246.879	52.7176	404.259	7.35016	13.3362	0.601872	11.9518	61.0695	13.0406
45	36	1	OKYL049	17.3	7.83333	175.607	82.0996	112.337	554.849	42.6881	967.581	12.3521	18.1491	8.48503	11.6101	57.3439	4.41184
46	36	2	OKYL049	18.7	9.06667	248.356	109.147	181.462	839.922	58.5893	1437.48	15.8545	17.2772	7.59297	12.6236	58.4303	4.07585
47	36	3	OKYL049	15.4	9	197.336	100.691	120.224	686.874	56.2152	1161.34	12.9038	16.9921	8.6702	10.3522	59.1449	4.84055
48	36	4	OKYL049	16.5	10.1667	230.129	112.439	143.138	794.255	53.9783	1333.94	13.1207	17.2519	8.42908	10.7304	59.5421	4.04654
49	36	5	KSYL15	15.8	9.33333	240.44	8.19456	302.331	522.287	0	1073.25	11.4991	22.4029	0.763525	28.1696	48.6639	0
50	36	6	KSYL15	16.1	10.1667	268.081	4.73128	260.444	712.295	0	1245.55	12.2513	21.5231	0.379854	20.9099	57.1871	0
52	36	8	KSYL15	16.1	8.96667	262.605	6.68278	243.414	547.742	0	1060.44	11.8265	24.7637	0.630187	22.954	51.6521	0
53	36	9	OKYL056	16.5	9.63333	295.143	3.85876	280.741	491.001	72.7591	1143.5	11.8703	25.8104	0.337451	24.551	42.9383	6.36282
54	36	10	OKYL056	14.6	8.4	212.249	4.81833	166.251	435.99	83.7753	903.084	10.751	23.5027	0.533541	18.4093	48.2779	9.27657
55	36	12	OKYL056	15.1	9.2	268.87	3.75702	213.607	460.868	76.3964	1023.5	11.125	26.2697	0.367076	20.8703	45.0287	7.46425
56	48	1	OKYL049	24.9	15.3	721.352	297.811	404.061	2032.47	143.822	3599.51	23.5262	20.0403	8.27364	11.2254	56.4651	3.9956
57	48	2	OKYL049	26.4	14.6	623.78	277.379	374.762	1935.64	122.428	3333.99	22.8355	18.7097	8.31974	11.2406	58.0578	3.67212
58	48	3	OKYL049	22.5	14.1	270.299	118.522	168.69	753.287	62.5233	1373.32	9.73986	19.6822	8.6303	12.2833	54.8515	4.55271
59	48	4	OKYL049	23.1	14.8	690.058	315.847	399.214	2160.59	137.089	3702.79	25.0189	18.6361	8.52995	10.7814	58.3502	3.7023
60	48	5	KSYL15	26.5	14.3	733.266	7.78751	673.388	1567.97	0	2982.41	20.856	24.5864	0.261115	22.5787	52.5738	0
61	48	6	KSYL15	23.1	15.1	692.792	8.13633	618.285	1724.9	0	3044.12	20.1597	22.7584	0.267281	20.3108	56.6635	0
63	48	8	KSYL15	26.9	15.15	765.017	8.3835	676.88	1738.76	0	3189.04	21.0498	23.989	0.262885	21.2252	54.5229	0
64	48	9	OKYL056	26.2	14.65	859.294	7.38977	662.48	1293.75	190.608	3013.52	20.5701	28.5146	0.24522	21.9836	42.9315	6.32509
65	48	10	OKYL056	25.5	13.8	622.93	8.80226	454.08	1155.1	198.558	2439.47	17.6773	25.5355	0.360827	18.6139	47.3504	8.13941
66	48	12	OKYL056	23.9	14.55	752.888	10.6412	585.418	1226.47	195.331	2770.74	19.0429	27.1728	0.384056	21.1285	44.2649	7.04977

## Sheet: (4) - Fig 5 Time course Mean+SE
Strain	Time (h)	Fatty acid	Mean	SE
KSYL15	10	C16:0	11.0042	0.494785
KSYL15	10	C16:1	1.19701	0.206394
KSYL15	10	C18:0	4.48804	0.534179
KSYL15	10	C18:1	83.3107	1.11343
KSYL15	10	C18:2	0	0
KSYL15	10	lipid content	4.17023	0.250701
KSYL15	14	C16:0	8.90026	0.213628
KSYL15	14	C16:1	0.172221	0.0472641
KSYL15	14	C18:0	3.56587	0.572966
KSYL15	14	C18:1	87.3617	0.548015
KSYL15	14	C18:2	0	0
KSYL15	14	lipid content	7.40041	0.9992
KSYL15	18	C16:0	11.54	1.49148
KSYL15	18	C16:1	0.636064	0.247431
KSYL15	18	C18:0	7.0634	1.97723
KSYL15	18	C18:1	80.2679	3.68965
KSYL15	18	C18:2	0	0
KSYL15	18	lipid content	7.84919	0.881229
KSYL15	24	C16:0	13.87	1.4877
KSYL15	24	C16:1	0.704991	0.0950394
KSYL15	24	C18:0	14.993	2.94386
KSYL15	24	C18:1	70.4321	4.45549
KSYL15	24	C18:2	0	0
KSYL15	24	lipid content	7.251	0.297921
KSYL15	36	C16:0	22.8966	0.967493
KSYL15	36	C16:1	0.591189	0.11246
KSYL15	36	C18:0	24.0112	2.16132
KSYL15	36	C18:1	52.5011	2.49678
KSYL15	36	C18:2	0	0
KSYL15	36	lipid content	11.859	0.217743
KSYL15	48	C16:0	23.7779	0.538142
KSYL15	48	C16:1	0.26376	0.00183293
KSYL15	48	C18:0	21.3716	0.658743
KSYL15	48	C18:1	54.5868	1.18101
KSYL15	48	C18:2	0	0
KSYL15	48	lipid content	20.6885	0.270244
KSYL15	72	C16:0	23.8984	0.746161
KSYL15	72	C16:1	0.395042	0.0230447
KSYL15	72	C18:0	23.8183	1.00289
KSYL15	72	C18:1	51.8883	1.5615
KSYL15	72	C18:2	0	0
KSYL15	72	lipid content	21.8729	1.2443
KSYL15	96	C16:0	22.1586	0.506636
KSYL15	96	C16:1	0.458003	0.0762229
KSYL15	96	C18:0	23.1791	0.749105
KSYL15	96	C18:1	54.2043	0.754138
KSYL15	96	C18:2	0	0
KSYL15	96	lipid content	9.35673	1.30086
OKYL049	10	C16:0	14.6415	0.817646
OKYL049	10	C16:1	9.25048	0.234665
OKYL049	10	C18:0	5.14491	0.39575
OKYL049	10	C18:1	38.6709	0.731425
OKYL049	10	C18:2	32.2922	0.522322
OKYL049	10	lipid content	4.87219	0.248942
OKYL049	14	C16:0	12.6213	0.391907
OKYL049	14	C16:1	8.13517	0.741511
OKYL049	14	C18:0	5.34806	0.324802
OKYL049	14	C18:1	51.4251	1.07054
OKYL049	14	C18:2	22.4703	0.605593
OKYL049	14	lipid content	7.01293	0.290192
OKYL049	18	C16:0	12.63	0.237647
OKYL049	18	C16:1	8.26416	0.554505
OKYL049	18	C18:0	7.4218	0.563684
OKYL049	18	C18:1	55.4319	0.613618
OKYL049	18	C18:2	16.2521	0.683072
OKYL049	18	lipid content	6.66853	0.241711
OKYL049	24	C16:0	13.6898	0.480585
OKYL049	24	C16:1	7.00366	0.5384
OKYL049	24	C18:0	11.8912	1.10174
OKYL049	24	C18:1	58.3165	0.724989
OKYL049	24	C18:2	9.09882	0.378294
OKYL049	24	lipid content	7.12105	0.206794
OKYL049	36	C16:0	17.4176	0.252205
OKYL049	36	C16:1	8.29432	0.239393
OKYL049	36	C18:0	11.3291	0.505599
OKYL049	36	C18:1	58.6153	0.482189
OKYL049	36	C18:2	4.34369	0.185192
OKYL049	36	lipid content	13.5578	0.782486
OKYL049	48	C16:0	19.2671	0.351052
OKYL049	48	C16:1	8.43841	0.0848699
OKYL049	48	C18:0	11.3827	0.318537
OKYL049	48	C18:1	56.9311	0.807526
OKYL049	48	C18:2	3.98068	0.204154
OKYL049	48	lipid content	20.2801	3.54284
OKYL049	72	C16:0	21.0929	1.36761
OKYL049	72	C16:1	8.67276	0.567593
OKYL049	72	C18:0	14.4805	0.302988
OKYL049	72	C18:1	51.5912	1.35069
OKYL049	72	C18:2	4.16264	0.499274
OKYL049	72	lipid content	16.7509	4.09236
OKYL049	96	C16:0	21.1144	0.45327
OKYL049	96	C16:1	7.98678	0.125069
OKYL049	96	C18:0	15.0652	0.298558
OKYL049	96	C18:1	50.6832	0.554125
OKYL049	96	C18:2	5.1504	0.322772
OKYL049	96	lipid content	7.77309	0.952983
OKYL056	10	C16:0	16.7476	0.0375033
OKYL056	10	C16:1	1.15861	0.194278
OKYL056	10	C18:0	4.00684	0.677794
OKYL056	10	C18:1	40.4172	0.669844
OKYL056	10	C18:2	37.6697	1.07599
OKYL056	10	lipid content	6.05685	0.719714
OKYL056	14	C16:0	12.7319	0.480751
OKYL056	14	C16:1	0.590477	0.148794
OKYL056	14	C18:0	3.02772	0.361984
OKYL056	14	C18:1	54.0358	1.1616
OKYL056	14	C18:2	29.6141	1.85811
OKYL056	14	lipid content	5.70085	0.278089
OKYL056	18	C16:0	13.2447	0.175087
OKYL056	18	C16:1	1.00318	0.140746
OKYL056	18	C18:0	4.99121	1.14101
OKYL056	18	C18:1	58.1268	0.645762
OKYL056	18	C18:2	22.6341	1.66794
OKYL056	18	lipid content	6.34901	0.28035
OKYL056	24	C16:0	14.2425	0.522518
OKYL056	24	C16:1	0.925646	0.247532
OKYL056	24	C18:0	11.4211	2.92806
OKYL056	24	C18:1	59.8287	2.14917
OKYL056	24	C18:2	13.582	0.969789
OKYL056	24	lipid content	7.07338	0.386791
OKYL056	36	C16:0	25.1943	0.856125
OKYL056	36	C16:1	0.412689	0.0610282
OKYL056	36	C18:0	21.2768	1.78458
OKYL056	36	C18:1	45.415	1.55347
OKYL056	36	C18:2	7.70121	0.849432
OKYL056	36	lipid content	11.2488	0.328979
OKYL056	48	C16:0	27.0743	0.861401
OKYL056	48	C16:1	0.330034	0.0429339
OKYL056	48	C18:0	20.5753	1.01131
OKYL056	48	C18:1	44.8489	1.30862
OKYL056	48	C18:2	7.17142	0.527269
OKYL056	48	lipid content	19.0968	0.835517
OKYL056	72	C16:0	27.6307	0.316568
OKYL056	72	C16:1	0.424065	0.0340944
OKYL056	72	C18:0	20.7141	0.553606
OKYL056	72	C18:1	43.309	0.532981
OKYL056	72	C18:2	7.92214	0.345114
OKYL056	72	lipid content	23.3214	1.01665
OKYL056	96	C16:0	26.9886	0.606244
OKYL056	96	C16:1	0.478311	0.150298
OKYL056	96	C18:0	22.2597	0.985014
OKYL056	96	C18:1	42.1468	0.983626
OKYL056	96	C18:2	8.1266	0.413159
OKYL056	96	lipid content	11.2525	2.9448

## Sheet: (5) - Fig 5 SPE raw data
				Nominized, FA [µg]/culture [ml]						% of total FA
Sample	Strain	FAD2 Promoter	Lipid class	C16:0	C16:1	C18:0	C18:1	C18:2	Total FA	C16:0	C16:1	C18:0	C18:1	C18:2
33	OKYL049	wild type	NL	2643.75	1392.11	1274.1	10559.9	390.51	16260.4	16.2589	8.56136	7.83565	64.9425	2.40161
34	OKYL049	wild type	NL	2388.37	1148.48	1061.21	9575.48	331.003	14504.5	16.4664	7.91805	7.31638	66.0171	2.28207
35	OKYL049	wild type	NL	3402.89	1738.98	1550.33	13671.4	453.752	20817.3	16.3464	8.35351	7.44732	65.673	2.17968
36	OKYL049	wild type	NL	2721.7	1399.43	1311.59	10951	361.06	16744.8	16.2541	8.35739	7.83286	65.3994	2.15626
37	KSYL15	ΔFAD2	NL	1548.6	0	1985.98	5221.53	0	8756.1	17.6859	0	22.6811	59.633	0
38	KSYL15	ΔFAD2	NL	1551.07	0	1895.26	5299.03	0	8745.36	17.7359	0	21.6716	60.5925	0
39	KSYL15	ΔFAD2	NL	1573.15	0	1920.39	5565.81	0	9059.36	17.365	0	21.1979	61.4371	0
40	KSYL15	ΔFAD2	NL	1309.96	0	1503.39	4731.78	0	7545.13	17.3617	0	19.9253	62.713	0
41	OKYL056	pFAD2	NL	2524.14	0	2511.12	4865.23	376.86	10277.3	24.5602	0	24.4335	47.3394	3.6669
42	OKYL056	pFAD2	NL	2606.95	0	2577.59	4847.36	386.782	10418.7	25.0218	0	24.7401	46.5257	3.71238
43	OKYL056	pFAD2	NL	2909.6	0	2766.46	5566.77	473.677	11716.5	24.8333	0	23.6116	47.5122	4.04282
44	OKYL056	pFAD2	NL	2496.49	0	2417.79	4834.14	381.269	10129.7	24.6453	0	23.8684	47.7225	3.76387
45	YMYL01	pRP30	NL	2673.25	0	2352.66	3757.1	538.568	9321.59	28.6781	0	25.2389	40.3054	5.77764
46	YMYL01	pRP30	NL	2258.74	0	2080.25	3620.62	558.883	8518.5	26.5157	0	24.4204	42.503	6.56082
47	YMYL01	pRP30	NL	2241.71	0	1929.07	3509.91	506.504	8187.2	27.3807	0	23.5621	42.8707	6.18653
48	YMYL01	pRP30	NL	2170.12	0	1886.85	3615.46	626.106	8298.53	26.1506	0	22.7372	43.5674	7.54479
49	YMYL02	pICL1	NL	2592.84	0	2423.06	4966.77	350.83	10333.5	25.0916	0	23.4486	48.0647	3.39508
50	YMYL02	pICL1	NL	2585.39	0	2500.44	4979.56	352.897	10418.3	24.8159	0	24.0005	47.7963	3.38729
51	YMYL02	pICL1	NL	2603.77	0	2474.49	5144.26	328.943	10551.5	24.6769	0	23.4516	48.754	3.11751
52	YMYL02	pICL1	NL	2670.42	0	2570.75	5272.46	375.321	10888.9	24.5241	0	23.6088	48.4203	3.44681
53	YMYL03	pGAPDH	NL	2538.85	0	2186.72	3175.35	875.452	8776.37	28.9282	0	24.916	36.1807	9.9751
54	YMYL03	pGAPDH	NL	2774.8	0	2404.03	3762.57	940.962	9882.36	28.0783	0	24.3265	38.0736	9.52164
55	YMYL03	pGAPDH	NL	2596.11	0	2200.73	3435.92	883.59	9116.35	28.4775	0	24.1405	37.6896	9.69236
56	YMYL03	pGAPDH	NL	2510.36	0	2056.44	3409.04	895.499	8871.33	28.2974	0	23.1807	38.4276	10.0943
57	YMYL04	pTEF1	NL	3313.93	0	2943.32	4413.13	988.017	11658.4	28.4252	0	25.2464	37.8537	8.47472
58	YMYL04	pTEF1	NL	3211.05	0	2886.36	4349.83	1066.82	11514.1	27.8881	0	25.0681	37.7784	9.26537
59	YMYL04	pTEF1	NL	2776.01	0	2527.4	3686.53	948.878	9938.82	27.931	0	25.4295	37.0923	9.54718
60	YMYL04	pTEF1	NL	2844.3	0	2551.41	3792.11	900.542	10088.4	28.1939	0	25.2906	37.589	8.92655
61	YMYL05	pOLE1	NL	2990.88	0	2535.54	4227.44	891.127	10645	28.0966	0	23.8191	39.7129	8.37133
62	YMYL05	pOLE1	NL	2637.24	0	2262.61	3548.51	771.446	9219.81	28.6041	0	24.5407	38.4879	8.36727
63	YMYL05	pOLE1	NL	3166.17	0	2655.85	4510.63	939.556	11272.2	28.0883	0	23.561	40.0155	8.33516
64	YMYL05	pOLE1	NL	3059.33	0	2627.17	4532	904.382	11122.9	27.5049	0	23.6195	40.7448	8.13083
65	OKYL049	wild type	FFA	74.7001	0	27.4416	16.7974	0	118.939	62.8054	0	23.072	14.1227	0
66	OKYL049	wild type	FFA	77.911	0	26.2284	27.5292	0	131.669	59.1721	0	19.92	20.9079	0
67	OKYL049	wild type	FFA	160.44	0	61.4131	65.6144	0	287.468	55.8115	0	21.3635	22.825	0
68	OKYL049	wild type	FFA	326.604	0	122.817	225.278	0	674.699	48.4074	0	18.2033	33.3893	0
69	KSYL15	ΔFAD2	FFA	55.9833	0	28.1378	27.6595	0	111.781	50.0832	0	25.1723	24.7444	0
70	KSYL15	ΔFAD2	FFA	82.3287	0	45.4867	60.1279	0	187.943	43.8051	0	24.2024	31.9926	0
71	KSYL15	ΔFAD2	FFA	93.2714	0	55.3604	100.432	0	249.064	37.4488	0	22.2274	40.3238	0
72	KSYL15	ΔFAD2	FFA	77.3501	0	40.1942	61.2804	0	178.825	43.2547	0	22.4768	34.2684	0
73	OKYL056	pFAD2	FFA	73.2804	0	34.8782	17.5431	0	125.702	58.297	0	27.7468	13.9562	0
74	OKYL056	pFAD2	FFA	76.985	0	29.3386	20.8054	0	127.129	60.5566	0	23.0778	16.3656	0
75	OKYL056	pFAD2	FFA	73.2325	0	24.5442	24.9839	0	122.761	59.6548	0	19.9935	20.3517	0
76	OKYL056	pFAD2	FFA	74.4931	0	38.4707	31.627	0	144.591	51.5199	0	26.6066	21.8734	0
77	YMYL01	pRP30	FFA	79.1557	0	36.3592	27.3611	0	142.876	55.4016	0	25.4481	19.1503	0
78	YMYL01	pRP30	FFA	64.4976	0	26.5787	26.1864	0	117.263	55.0027	0	22.6659	22.3314	0
79	YMYL01	pRP30	FFA	340.193	0	242.366	396.534	0	979.092	34.7457	0	24.7541	40.5001	0
80	YMYL01	pRP30	FFA	137.192	0	66.042	49.6297	0	252.864	54.2553	0	26.1176	19.6271	0
81	YMYL02	pICL1	FFA	72.8513	0	29.4296	13.4966	0	115.777	62.9235	0	25.4191	11.6573	0
82	YMYL02	pICL1	FFA	80.9178	0	34.1392	16.9009	0	131.958	61.3209	0	25.8713	12.8078	0
83	YMYL02	pICL1	FFA	74.1557	0	31.912	20.633	0	126.701	58.5282	0	25.1869	16.2848	0
84	YMYL02	pICL1	FFA	194.29	0	119.423	179.52	0	493.234	39.3911	0	24.2123	36.3966	0
85	YMYL03	pGAPDH	FFA	66.0451	0	19.9241	2.59927	0	88.5684	74.5695	0	22.4957	2.93476	0
86	YMYL03	pGAPDH	FFA	84.8875	0	35.0639	21.0314	0	140.983	60.2112	0	24.871	14.9177	0
87	YMYL03	pGAPDH	FFA	68.6011	0	25.1757	10.8459	0	104.623	65.57	0	24.0634	10.3667	0
88	YMYL03	pGAPDH	FFA	110.375	0	56.1982	41.4219	0	207.995	53.0661	0	27.019	19.9149	0
89	YMYL04	pTEF1	FFA	85.2323	0	32.3924	12.4632	0	130.088	65.519	0	24.9004	9.58063	0
90	YMYL04	pTEF1	FFA	80.5819	0	31.4721	10.7492	0	122.803	65.6187	0	25.6281	8.75323	0
91	YMYL04	pTEF1	FFA	71.6782	0	23.3248	9.83349	0	104.836	68.3714	0	22.2487	9.37984	0
92	YMYL04	pTEF1	FFA	72.8008	0	25.692	14.1517	0	112.645	64.6288	0	22.808	12.5632	0
93	YMYL05	pOLE1	FFA	71.2328	0	28.6667	13.4838	0	113.383	62.8248	0	25.283	11.8922	0
94	YMYL05	pOLE1	FFA	93.3265	0	44.0241	29.6933	0	167.044	55.8694	0	26.3548	17.7758	0
95	YMYL05	pOLE1	FFA	91.1154	0	32.886	12.7603	0	136.762	66.6235	0	24.0462	9.33034	0
96	YMYL05	pOLE1	FFA	95.1848	0	37.2658	16.2706	0	148.721	64.0022	0	25.0575	10.9404	0
97	OKYL049	wild type	PL	12.4784	43.768	0	192.286	27.3853	275.918	4.52252	15.8627	0	69.6896	9.92514
98	OKYL049	wild type	PL	10.133	33.7124	0	179.203	24.0536	247.102	4.10073	13.6431	0	72.5218	9.7343
99	OKYL049	wild type	PL	12.4782	29.1811	0	144.445	19.1731	205.277	6.07871	14.2155	0	70.3657	9.34009
100	OKYL049	wild type	PL	12.9091	33.2037	0	143.191	20.2966	209.6	6.1589	15.8414	0	68.3162	9.68348
101	KSYL15	ΔFAD2	PL	7.45637	0	0	326.725	0	334.181	2.23124	0	0	97.7688	0
102	KSYL15	ΔFAD2	PL	8.65801	0	0	337.018	0	345.676	2.50466	0	0	97.4953	0
103	KSYL15	ΔFAD2	PL	7.06121	0	0	360.664	0	367.726	1.92024	0	0	98.0798	0
104	KSYL15	ΔFAD2	PL	5.13278	0	0	294.075	0	299.207	1.71546	0	0	98.2845	0
105	OKYL056	pFAD2	PL	12.7991	0	0	151.476	34.3657	198.641	6.44331	0	0	76.2563	17.3004
106	OKYL056	pFAD2	PL	11.8434	0	0	146.876	39.4608	198.18	5.97611	0	0	74.1123	19.9116
107	OKYL056	pFAD2	PL	12.9568	0	0	148.301	37.112	198.37	6.53165	0	0	74.7598	18.7085
108	OKYL056	pFAD2	PL	11.5465	0	0	154.387	37.4538	203.388	5.67707	0	0	75.9079	18.415
109	YMYL01	pRP30	PL	15.4456	0	0	90.1346	71.334	176.914	8.73058	0	0	50.9482	40.3212
110	YMYL01	pRP30	PL	18.8845	0	0	90.1479	66.6654	175.698	10.7483	0	0	51.3085	37.9432
111	YMYL01	pRP30	PL	17.7318	0	0	93.1587	70.5314	181.422	9.77377	0	0	51.3492	38.877
112	YMYL01	pRP30	PL	20.4857	0	0	83.3656	64.0997	167.951	12.1974	0	0	49.6369	38.1657
113	YMYL02	pICL1	PL	11.7298	0	0	135.799	37.3605	184.89	6.34424	0	0	73.4488	20.2069
114	YMYL02	pICL1	PL	10.666	0	0	146.302	40.4665	197.435	5.40228	0	0	74.1016	20.4961
115	YMYL02	pICL1	PL	14.731	0	0	166.649	36.6912	218.071	6.75513	0	0	76.4195	16.8253
116	YMYL02	pICL1	PL	11.7334	0	0	150.01	36.4249	198.168	5.92095	0	0	75.6982	18.3808
117	YMYL03	pGAPDH	PL	20.1484	0	0	53.4806	82.4876	156.117	12.906	0	0	34.2568	52.8372
118	YMYL03	pGAPDH	PL	20.2263	0	0	60.1248	85.3129	165.664	12.2092	0	0	36.2932	51.4975
119	YMYL03	pGAPDH	PL	20.0279	0	0	58.8037	77.0686	155.9	12.8466	0	0	37.7188	49.4346
120	YMYL03	pGAPDH	PL	24.1301	0	0	58.9982	76.1302	159.258	15.1515	0	0	37.0456	47.8029
121	YMYL04	pTEF1	PL	24.3523	0	0	69.364	87.0577	180.774	13.4711	0	0	38.3705	48.1583
122	YMYL04	pTEF1	PL	19.2576	0	0	62.592	82.8661	164.716	11.6914	0	0	38	50.3086
123	YMYL04	pTEF1	PL	19.0879	0	0	57.5647	78.3272	154.98	12.3164	0	0	37.1434	50.5403
124	YMYL04	pTEF1	PL	15.6968	0	0	50.6721	80.3037	146.673	10.702	0	0	34.5478	54.7503
125	YMYL05	pOLE1	PL	14.3025	0	0	76.0814	68.1139	158.498	9.02378	0	0	48.0015	42.9747
126	YMYL05	pOLE1	PL	17.8309	0	2.39332	82.2526	64.5436	167.02	10.6759	0	1.43295	49.2471	38.6441
127	YMYL05	pOLE1	PL	18.3747	0	0	88.4437	73.8641	180.682	10.1696	0	0	48.9498	40.8806
128	YMYL05	pOLE1	PL	16.6581	0	0	86.6112	75.0775	178.347	9.34029	0	0	48.5634	42.0964

## Sheet: (6) - Fig 5 SPE Mean+SE
Strain	Lipid class	Fatty acid	Mean	SE
KSYL15	FFA	C16:0	43.648	2.58234
KSYL15	FFA	C16:1	0	0
KSYL15	FFA	C18:0	23.5197	0.704437
KSYL15	FFA	C18:1	32.8323	3.21849
KSYL15	FFA	C18:2	0	0
KSYL15	NL	C16:0	17.5371	0.100848
KSYL15	NL	C16:1	0	0
KSYL15	NL	C18:0	21.369	0.572036
KSYL15	NL	C18:1	61.0939	0.653509
KSYL15	NL	C18:2	0	0
KSYL15	PL	C16:0	2.0929	0.173435
KSYL15	PL	C16:1	0	0
KSYL15	PL	C18:0	0	0
KSYL15	PL	C18:1	97.9071	0.173435
KSYL15	PL	C18:2	0	0
OKYL049	FFA	C16:0	56.5491	3.06665
OKYL049	FFA	C16:1	0	0
OKYL049	FFA	C18:0	20.6397	1.03658
OKYL049	FFA	C18:1	22.8112	3.98968
OKYL049	FFA	C18:2	0	0
OKYL049	NL	C16:0	16.3314	0.0497302
OKYL049	NL	C16:1	8.29758	0.135501
OKYL049	NL	C18:0	7.60805	0.133306
OKYL049	NL	C18:1	65.508	0.226948
OKYL049	NL	C18:2	2.2549	0.0560134
OKYL049	PL	C16:0	5.21521	0.528999
OKYL049	PL	C16:1	14.8907	0.567234
OKYL049	PL	C18:0	0	0
OKYL049	PL	C18:1	70.2234	0.876807
OKYL049	PL	C18:2	9.67075	0.121879
OKYL056	FFA	C16:0	57.5071	2.04902
OKYL056	FFA	C16:1	0	0
OKYL056	FFA	C18:0	24.3562	1.76134
OKYL056	FFA	C18:1	18.1367	1.81391
OKYL056	FFA	C18:2	0	0
OKYL056	NL	C16:0	24.7652	0.102839
OKYL056	NL	C16:1	0	0
OKYL056	NL	C18:0	24.1634	0.25772
OKYL056	NL	C18:1	47.2749	0.261742
OKYL056	NL	C18:2	3.79649	0.0844649
OKYL056	PL	C16:0	6.15704	0.201119
OKYL056	PL	C16:1	0	0
OKYL056	PL	C18:0	0	0
OKYL056	PL	C18:1	75.2591	0.498323
OKYL056	PL	C18:2	18.5839	0.536525
YMYL01	FFA	C16:0	49.8513	5.0408
YMYL01	FFA	C16:1	0	0
YMYL01	FFA	C18:0	24.7464	0.74728
YMYL01	FFA	C18:1	25.4022	5.08114
YMYL01	FFA	C18:2	0	0
YMYL01	NL	C16:0	27.1813	0.561652
YMYL01	NL	C16:1	0	0
YMYL01	NL	C18:0	23.9896	0.539885
YMYL01	NL	C18:1	42.3116	0.704225
YMYL01	NL	C18:2	6.51744	0.377947
YMYL01	PL	C16:0	10.3625	0.737424
YMYL01	PL	C16:1	0	0
YMYL01	PL	C18:0	0	0
YMYL01	PL	C18:1	50.8107	0.401518
YMYL01	PL	C18:2	38.8268	0.536469
YMYL02	FFA	C16:0	55.5409	5.45934
YMYL02	FFA	C16:1	0	0
YMYL02	FFA	C18:0	25.1724	0.350149
YMYL02	FFA	C18:1	19.2866	5.78751
YMYL02	FFA	C18:2	0	0
YMYL02	NL	C16:0	24.7771	0.12057
YMYL02	NL	C16:1	0	0
YMYL02	NL	C18:0	23.6274	0.129875
YMYL02	NL	C18:1	48.2588	0.208732
YMYL02	NL	C18:2	3.33667	0.0742388
YMYL02	PL	C16:0	6.10565	0.289768
YMYL02	PL	C16:1	0	0
YMYL02	PL	C18:0	0	0
YMYL02	PL	C18:1	74.917	0.6885
YMYL02	PL	C18:2	18.9773	0.856622
YMYL03	FFA	C16:0	63.3542	4.53152
YMYL03	FFA	C16:1	0	0
YMYL03	FFA	C18:0	24.6123	0.941657
YMYL03	FFA	C18:1	12.0335	3.60555
YMYL03	FFA	C18:2	0	0
YMYL03	NL	C16:0	28.4454	0.180467
YMYL03	NL	C16:1	0	0
YMYL03	NL	C18:0	24.1409	0.360234
YMYL03	NL	C18:1	37.5929	0.494263
YMYL03	NL	C18:2	9.82085	0.130577
YMYL03	PL	C16:0	13.2783	0.643994
YMYL03	PL	C16:1	0	0
YMYL03	PL	C18:0	0	0
YMYL03	PL	C18:1	36.3286	0.749452
YMYL03	PL	C18:2	50.393	1.11134
YMYL04	FFA	C16:0	66.0345	0.81014
YMYL04	FFA	C16:1	0	0
YMYL04	FFA	C18:0	23.8963	0.811687
YMYL04	FFA	C18:1	10.0692	0.849782
YMYL04	FFA	C18:2	0	0
YMYL04	NL	C16:0	28.1096	0.125063
YMYL04	NL	C16:1	0	0
YMYL04	NL	C18:0	25.2587	0.074538
YMYL04	NL	C18:1	37.5783	0.171321
YMYL04	NL	C18:2	9.05345	0.230888
YMYL04	PL	C16:0	12.0452	0.579963
YMYL04	PL	C16:1	0	0
YMYL04	PL	C18:0	0	0
YMYL04	PL	C18:1	37.0154	0.861761
YMYL04	PL	C18:2	50.9394	1.37885
YMYL05	FFA	C16:0	62.33	2.29517
YMYL05	FFA	C16:1	0	0
YMYL05	FFA	C18:0	25.1854	0.473571
YMYL05	FFA	C18:1	12.4847	1.84123
YMYL05	FFA	C18:2	0	0
YMYL05	NL	C16:0	28.0735	0.224656
YMYL05	NL	C16:1	0	0
YMYL05	NL	C18:0	23.8851	0.225417
YMYL05	NL	C18:1	39.7403	0.470288
YMYL05	NL	C18:2	8.30114	0.0573457
YMYL05	PL	C16:0	9.80238	0.378325
YMYL05	PL	C16:1	0	0
YMYL05	PL	C18:0	0.358238	0.358238
YMYL05	PL	C18:1	48.6904	0.268922
YMYL05	PL	C18:2	41.1489	0.938837

## Sheet: (7) - Fig 5 Lipid class % 
	Sum of each lipid class [µg]/culture [ml]					% of each lipid class
Strain	NL	FFA	PL	Sum		NL %	FFA %	PL %		Ave.	NL %	FFA %	PL %
OKYL049	16260.4	118.939	275.918	16655.2		97.6292	0.714125	1.65665		OKYL049	96.939	1.69374	1.36729
OKYL049	14504.5	131.669	247.102	14883.3		97.4551	0.884673	1.66026		KSYL15	94.2676	2.01077	3.72165
OKYL049	20817.3	287.468	205.277	21310.1		97.6877	1.34897	0.963287		OKYL056	96.981	1.19218	1.82683
OKYL049	16744.8	674.699	209.6	17629.1		94.9839	3.8272	1.18895		YMYL01	94.0293	4.04672	1.92398
KSYL15	8756.1	111.781	334.181	9202.07		95.1537	1.21473	3.63159		YMYL02	96.2433	1.93463	1.82206
KSYL15	8745.36	187.943	345.676	9278.98		94.2492	2.02547	3.72537		YMYL03	96.8811	1.43315	1.68573
KSYL15	9059.36	249.064	367.726	9676.15		93.6257	2.574	3.80033		YMYL04	97.4782	1.06099	1.46077
KSYL15	7545.13	178.825	299.207	8023.16		94.0418	2.22886	3.72929		YMYL05	97.1043	1.31649	1.57917
OKYL056	10277.3	125.702	198.641	10601.7		96.9407	1.18568	1.87367
OKYL056	10418.7	127.129	198.18	10744		96.9722	1.18326	1.84456		SE	NL %	FFA %	PL %
OKYL056	11716.5	122.761	198.37	12037.6		97.3323	1.01981	1.64791		OKYL049	0.653576	0.723691	0.174305
OKYL056	10129.7	144.591	203.388	10477.7		96.6789	1.37999	1.94115		KSYL15	0.322557	0.288484	0.0346099
YMYL01	9321.59	142.876	176.914	9641.38		96.6831	1.4819	1.83495		OKYL056	0.134287	0.0736587	0.0629751
YMYL01	8518.5	117.263	175.698	8811.46		96.6752	1.3308	1.99397		YMYL01	2.17719	2.17143	0.0330574
YMYL01	8187.2	979.092	181.422	9347.72		87.585	10.4741	1.94082		YMYL02	0.741302	0.775386	0.065578
YMYL01	8298.53	252.864	167.951	8719.35		95.1738	2.90003	1.92619		YMYL03	0.292468	0.285247	0.0251284
YMYL02	10333.5	115.777	184.89	10634.2		97.1726	1.08873	1.73864		YMYL04	0.0340429	0.0156525	0.0316593
YMYL02	10418.3	131.958	197.435	10747.7		96.9352	1.22778	1.837		YMYL05	0.214364	0.153496	0.061677
YMYL02	10551.5	126.701	218.071	10896.2		96.8359	1.16279	2.00134
YMYL02	10888.9	493.234	198.168	11580.3		94.0295	4.25923	1.71125
YMYL03	8776.37	88.5684	156.117	9021.06		97.2876	0.981797	1.73058
YMYL03	9882.36	140.983	165.664	10189		96.9904	1.38368	1.62591
YMYL03	9116.35	104.623	155.9	9376.87		97.2216	1.11575	1.6626
YMYL03	8871.33	207.995	159.258	9238.59		96.0248	2.25137	1.72384
YMYL04	11658.4	130.088	180.774	11969.3		97.4028	1.08685	1.51032
YMYL04	11514.1	122.803	164.716	11801.6		97.5637	1.04057	1.39571
YMYL04	9938.82	104.836	154.98	10198.6		97.4524	1.02795	1.51961
YMYL04	10088.4	112.645	146.673	10347.7		97.494	1.0886	1.41744
YMYL05	10645	113.383	158.498	10916.9		97.5095	1.03861	1.45186
YMYL05	9219.81	167.044	167.02	9553.88		96.5034	1.74844	1.7482
YMYL05	11272.2	136.762	180.682	11589.6		97.261	1.18003	1.559
YMYL05	11122.9	148.721	178.347	11449.9		97.1435	1.29888	1.55762
